# Supplementary material for: Transcriptional profiling of the human fibrillin/LTBP gene family, key regulators of mesenchymal cell functions
Source: Mol Genet Metab. 2014 May;112(1):73–83. doi: 10.1016/j.ymgme.2013.12.006 (PMC4019825; doi:10.1016/j.ymgme.2013.12.006)
Supplement: Supplementary Table 2 — Promoter characteristics, expression levels, transcription factor associations and expression clusters. [file mmc3.xlsx]

## Sheet: Sheet1
Name	Transcript ID	CpG island	Architecture	Composite	Number of samples showing expression	Maximum expression	Median expression	Transcription factors	Biolayout Express3D cluster analysis of FBN/LTBP promoters			Cluster analysis of all promoters
									R=0.17, MCL=2.2	R=0.5, MCL=2.2	R=0.75, MCL=2.2	All samples	Primary cells	Tissues	Cell lines
p13@FBN1	NM_000138	CpG:_174	ND	SINGLETON	236	5.16	0	None	Cluster02	Cluster02	No Class	C834_Fibroblast_Sertoli_chorionic_Smooth_Synoviocyte_Preadipocyte_normal	C941_Fibroblast_Sertoli_chorionic_Smooth_Synoviocyte_Preadipocyte_Adipocyte	No Class	C192_basal_hepatic_leiomyoma_spindle_Ewing_neurofibroma_normal
p8@FBN1	NM_000138	CpG:_174	Broad	SINGLETON	326	8.77	0	None	Cluster02	Cluster02	No Class	No Class	No Class	No Class	C93_cholangiocellular_gastric_leiomyoma_osteosarcoma_glioma_cervical_Ewing
p25@FBN1	NM_000138	CpG:_174	ND	p7, p25	135	4.28	0	None	Cluster02	Cluster12	No Class	No Class	No Class	C4_optic_corpus_substantia_thalamus_globus_medulla_spinal	C155_leiomyoma_cervical_fibrous_keratoacanthoma_leukemia_xeroderma_mesothelioma
p7@FBN1	NM_000138	CpG:_174	Broad	p7, p25	345	6.6	0	FOXD3, HOXA9_MEIS1, MAZ, PATZ1, TFAP4, TFDP1	Cluster02	Cluster12	No Class	No Class	No Class	C4_optic_corpus_substantia_thalamus_globus_medulla_spinal	C93_cholangiocellular_gastric_leiomyoma_osteosarcoma_glioma_cervical_Ewing
p3@FBN1	NM_000138	CpG:_174	Broad	p1, p2, p3, p6, p9, p11	386	30.85	0	GTF2I, NKX3-1, [TBX4,5],TFAP4	Cluster02	Cluster02	Cluster02	C720_Smooth_Fibroblast_Preadipocyte_Sertoli_Ewing_hepatic_Synoviocyte	C967_Smooth_Fibroblast_Sertoli_Preadipocyte_Lens_Synoviocyte_Chondrocyte	C22_umbilical_diaphragm_eye_trachea_skeletal_duodenum_uterus	C33_hepatic_Ewing_osteoclastoma_spindle_normal_neurofibroma_basal
p2@FBN1	NM_000138	CpG:_174	Broad	p1, p2, p3, p6, p9, p11	573	375.57	0.96	GTF2I, NKX3-1, [TBX4,5],TFAP4	Cluster02	Cluster02	Cluster02	C720_Smooth_Fibroblast_Preadipocyte_Sertoli_Ewing_hepatic_Synoviocyte	C967_Smooth_Fibroblast_Sertoli_Preadipocyte_Lens_Synoviocyte_Chondrocyte	C167_umbilical_diaphragm_skeletal_skin_trachea_uterus_aorta	C33_hepatic_Ewing_osteoclastoma_spindle_normal_neurofibroma_basal
p1@FBN1	NM_000138	CpG:_174	Broad	p1, p2, p3, p6, p9, p11	714	2562.57	11.69	GTF2I, NKX3-1, [TBX4,5],TFAP4	Cluster02	Cluster02	Cluster02	C720_Smooth_Fibroblast_Preadipocyte_Sertoli_Ewing_hepatic_Synoviocyte	C967_Smooth_Fibroblast_Sertoli_Preadipocyte_Lens_Synoviocyte_Chondrocyte	C167_umbilical_diaphragm_skeletal_skin_trachea_uterus_aorta	C33_hepatic_Ewing_osteoclastoma_spindle_normal_neurofibroma_basal
p6@FBN1	NM_000138	CpG:_174	Broad	p1, p2, p3, p6, p9, p11	419	12.94	0	GTF2I, NHLH1-2, NKX3-1, PRDM1, [TBX4,5], TFAP4	Cluster02	Cluster02	No Class	No Class	No Class	No Class	C491_hepatic_sacrococcigeal_pagetoid_tridermal_neurofibroma_basal_normal
p9@FBN1	NM_000138	CpG:_174	Broad	p1, p2, p3, p6, p9, p11	299	12.05	0	GTF2I, NKX3-1, PRDM1, [TBX4,5]	Cluster02	Cluster02	Cluster02	C720_Smooth_Fibroblast_Preadipocyte_Sertoli_Ewing_hepatic_Synoviocyte	C967_Smooth_Fibroblast_Sertoli_Preadipocyte_Lens_Synoviocyte_Chondrocyte	No Class	C33_hepatic_Ewing_osteoclastoma_spindle_normal_neurofibroma_basal
p11@FBN1	NM_000138	CpG:_174	ND	p1, p2, p3, p6, p9, p11	314	9.59	0	PRDM1	Cluster02	Cluster02	No Class	No Class	C33_amniotic_chorionic_Placental_salivary_Prostate_Amniotic_Urothelial	No Class	C649_Ewing_mesodermal_basal_bone_spindle_osteoclastoma_neurofibroma
p14@FBN2	ENST00000507835.1	None	Broad	p14, p18	4	8.04	0	None	Cluster11	Cluster11	No Class	C1_testis_epididymis_embryonic_medulla_pituitary_trachea_caudate	No Class	C0_testis_epididymis_medulla_trachea_pineal_pituitary_thymus	No Class
p18@FBN2	ENST00000507835.1	None	Broad	p14, p18	3	6.43	0	None	Cluster11	Cluster11	No Class	C1_testis_epididymis_embryonic_medulla_pituitary_trachea_caudate	No Class	C0_testis_epididymis_medulla_trachea_pineal_pituitary_thymus	No Class
p17@FBN2	NM_001999	CpG:_186	Broad	SINGLETON	52	4.59	0	TOPORS	Cluster03	No Class	No Class	C38_extraskeletal_rhabdomyosarcoma_adrenal_rectal_mesothelioma_lung_Wilms	No Class	C1872_placenta_spleen_testis_lymph_rectum_kidney_tonsil	C7_extraskeletal_mesothelioma_rhabdomyosarcoma_sacrococcigeal_bone_rectal_adrenal
p3@FBN2	NM_001999	CpG:_186	Broad	SINGLETON	579	37.45	0.59	KLF4	Cluster03	Cluster03	No Class	No Class	No Class	C7_placenta_retina_umbilical_liver_eye_small_kidney	No Class
p6@FBN2	NM_001999	CpG:_186	Broad	p6, p12	234	15.52	0	HIC1, HIF1A, KLF4, PAX5, TFAP2B, TOPORS	Cluster03	Cluster03	No Class	No Class	No Class	C7_placenta_retina_umbilical_liver_eye_small_kidney	C80_normal_small_sacrococcigeal_neuroepithelioma_tridermal_extraskeletal_Ewing
p12@FBN2	NM_001999	CpG:_186	Broad	p6, p12	71	4.97	0	HIF1A, KLF4, TFDP1, TOPORS	Cluster03	Cluster03	No Class	No Class	C2125_Fibroblast_Smooth_chorionic_amniotic_Chondrocyte_Hair_Astrocyte	C82_throat_esophagus_tonsil_tongue_trachea_aorta_spinal	C80_normal_small_sacrococcigeal_neuroepithelioma_tridermal_extraskeletal_Ewing
p2@FBN2	NM_001999	CpG:_186	Broad	p1, p2	586	81.65	0.92	GFI1, GTF2I, HIF1A, MZF1, SP1, TRAP2B, TFDP1	Cluster03	Cluster03	No Class	No Class	No Class	C566_uterus_rectum_skin_skeletal_umbilical_throat_small	C1379_normal_extraskeletal_basal_sacrococcigeal_neuroblastoma_Ewing_teratocarcinoma
p1@FBN2	NM_001999	CpG:_186	Broad	p1, p2	682	1547.54	4.47	GFI1, GTF2I, HIF1A, MZF1, SP1, TRAP2B, TFDP1	Cluster03	Cluster03	No Class	No Class	No Class	C7_placenta_retina_umbilical_liver_eye_small_kidney	C80_normal_small_sacrococcigeal_neuroepithelioma_tridermal_extraskeletal_Ewing
p5@FBN2	NM_001999	CpG:_186	Broad	p4, p5	267	5.12	0	None	Cluster03	Cluster03	No Class	No Class	No Class	C4002_skeletal_placenta_heart_throat_rectum_small_uterus	No Class
p4@FBN2	NM_001999	CpG:_186	Broad	p4, p5	358	7.31	0	None	Cluster03	Cluster03	No Class	No Class	No Class	C566_uterus_rectum_skin_skeletal_umbilical_throat_small	No Class
p2@FBN3	NM_032447	CpG:_46	Broad	SINGLETON	66	5.8	0	None	Cluster07	No Class	No Class	No Class	C7_iPS_H9_HES3GFP_Prostate_Neural_Neurons_Intestinal	C6_occipital_temporal_parietal_duodenum_brain_insula_spinal	C158_neuroepithelioma_neuroectodermal_carcinoid_argyrophil_neuroblastoma_breast_merkel
p15@LTBP1	NM_206943, ENST00000404816.2	CpG:_155	Broad	p3, p7, p15	159	1.54	0	None	Cluster04	No Class	No Class	No Class	No Class	C68_left_heart_tongue_skeletal_diaphragm_umbilical_throat	No Class
p7@LTBP1	NM_206943, ENST00000404816.2	CpG:_155	Broad	p3, p7, p15	597	15.58	0.49	HIC1, LEF1_TCF7_TCF7L[1,2], NFY(ABC), NR1H4	Cluster04	Cluster04	No Class	No Class	C3661_chorionic_Amniotic_amniotic_Olfactory_Smooth_Fibroblast_Neural	No Class	No Class
p3@LTBP1	NM_206943 ENST00000404816.2	CpG:_155	Broad	p3, p7, p15	725	159.38	2.27	HIC1, LEF1_TCF7_TCF7L[1,2], NFY(ABC), NR1H4, TFAP(AC)	Cluster04	Cluster04	No Class	No Class	C3661_chorionic_Amniotic_amniotic_Olfactory_Smooth_Fibroblast_Neural	No Class	No Class
p9@LTBP1	NM_206943, ENST00000354476.3	CpG:_155	Broad	p8, p9, p10	439	3.38	0	HIC1, MAZ, NFY (ABC), PATZ1, SP1, TFAP(AC), XCPE1	Cluster04	Cluster04	No Class	No Class
p8@LTBP1	NM_206943, ENST00000354476.3	CpG:_155	Broad	p8, p9, p10	510	10.53	2.3	SP1, HICI, MAZ, NFY(ABC), PATZ1, TFAP(AC), XCPE1	Cluster04	Cluster04	No Class	No Class	C3661_chorionic_Amniotic_amniotic_Olfactory_Smooth_Fibroblast_Neural	C1417_umbilical_uterus_rectum_throat_trachea_tongue_eye	No Class
p10@LTBP1	NM_206943, ENST00000354476.3	CpG:_155	Broad	p8, p9, p10	365	11.19	0	HIC1, MAZ, NFY (ABC), PATZ1, SP1, TFAP(AC), XCPE1	Cluster04	Cluster04	No Class	No Class	No Class	C2753_uterus_skeletal_heart_skin_trachea_throat_temporal	No Class
p4@LTBP1	NM_000627, NM_001166264, NM_001166265, NM_001166266	None	Broad	p1, p2, p4, p5, p6	484	111.58	0.32	LHX[3,4], NANOG, NHLH[1,2], PRDM1, RXR(A,B,G), SOX17	Cluster08	Cluster06	Cluster04	C2697_Chondrocyte_mesenchymal_Fibroblast_Smooth_Anulus_hepatic_aorta	C2560_Chondrocyte_mesenchymal_Fibroblast_Smooth_Anulus_Lens_Preadipocyte	C30_aorta_heart_dura_umbilical_cervix_left_trachea	C33_hepatic_Ewing_osteoclastoma_spindle_normal_neurofibroma_basal
p5@LTBP1	NM_000627, NM_001166264, NM_001166265, NM_001166266	None	Broad	p1, p2, p4, p5, p6	507	40.25	0.32	GTF2I,LHX3..4, NANOG, PRDM1, RXR(A,B,G), SOX17	Cluster08	Cluster06	Cluster04	C2697_Chondrocyte_mesenchymal_Fibroblast_Smooth_Anulus_hepatic_aorta	C2560_Chondrocyte_mesenchymal_Fibroblast_Smooth_Anulus_Lens_Preadipocyte	C30_aorta_heart_dura_umbilical_cervix_left_trachea	C81_basal_Ewing_anaplastic_hepatic_mesodermal_neurofibroma_spindle
p1@LTBP1	NM_000627, NM_001166264, NM_001166265, NM_001166266	None	Broad	p1, p2, p4, p5, p6	650	1903.12	10.65	LHX[3,4], GTF2I, KLF4, PRDM1, RXR(A,B,G), SOX17	Cluster08	Cluster06	Cluster04	C2697_Chondrocyte_mesenchymal_Fibroblast_Smooth_Anulus_hepatic_aorta	C2560_Chondrocyte_mesenchymal_Fibroblast_Smooth_Anulus_Lens_Preadipocyte	C30_aorta_heart_dura_umbilical_cervix_left_trachea	C831_hepatic_pleomorphic_normal_sacrococcigeal_cholangiocellular_Ewing_myxofibrosarcoma
p2@LTBP1	NM_000627, NM_001166264, NM_001166265, NM_001166266	None	Broad	p1, p2, p4, p5, p6	537	447.75	1.42	LHX[3,4], GTF2I, KLF4, PRDM1, RXR(A,B,G), SOX17	Cluster08	Cluster06	Cluster04	C2697_Chondrocyte_mesenchymal_Fibroblast_Smooth_Anulus_hepatic_aorta	C2560_Chondrocyte_mesenchymal_Fibroblast_Smooth_Anulus_Lens_Preadipocyte	C4024_aorta_dura_trachea_skin_heart_cervix_eye	No Class
p6@LTBP1	NM_000627, NM_001166264, NM_001166265, NM_001166266	None	Broad	p1, p2, p4, p5, p6	312	182.59	0	None	Cluster02	Cluster02	No Class	C1630_Smooth_Fibroblast_mesenchymal_Chondrocyte_Nucleus_Anulus_Preadipocyte	C390_Smooth_Fibroblast_mesenchymal_Chondrocyte_Nucleus_Anulus_Preadipocyte	No Class	No Class
p27@LTBP2	LOC730019	None	Broad	p12, p27	205	7.57	0	None	Cluster01	Cluster01	No Class	No Class	No Class	No Class	C656_Ewing_spindle_hepatic_osteoclastoma_leiomyoma_mesothelioma_neurofibroma
p12@LTBP2	LOC730019	None	Broad	p12, p27	338	17.71	0	None	Cluster01	Cluster01	No Class	No Class	No Class	No Class	C656_Ewing_spindle_hepatic_osteoclastoma_leiomyoma_mesothelioma_neurofibroma
p18@LTBP2	NM_000428	CpG:_205	Broad	SINGLETON	312	10.67	0	None	Cluster01	Cluster01	No Class	No Class	No Class	C513_aorta_dura_heart_retina_cervix_lung_breast	C28_leiomyoma_basal_Ewing_hepatic_spindle_meningioma_tridermal
p19@LTBP2	NM_000428	CpG:_205	Broad	SINGLETON	352	7.3	0	None	Cluster01	Cluster01	No Class	No Class	No Class	C2456_penis_aorta_heart_dura_spinal_throat_adipose	C1739_leiomyoma_Ewing_osteoclastoma_mesenchymal_hepatic_spindle_basal
p6@LTBP2	NM_000428 ENST00000556690.1	CpG:_205	Broad	p5, p6, p15	500	31.92	0.34	MAZ	Cluster01	Cluster01	Cluster01	C758_Chondrocyte_Amniotic_Smooth_Fibroblast_Pericytes_Endothelial_Urothelial	C2284_Smooth_Chondrocyte_Fibroblast_Amniotic_mesenchymal_Pericytes_Preadipocyte	C513_aorta_dura_heart_retina_cervix_lung_breast	C656_Ewing_spindle_hepatic_osteoclastoma_leiomyoma_mesothelioma_neurofibroma
p5@LTBP2	NM_000428ENST00000556690.1	CpG:_205	Broad	p5, p6, p15	520	62.78	0.66	MAZ	Cluster01	Cluster01	Cluster01	C758_Chondrocyte_Amniotic_Smooth_Fibroblast_Pericytes_Endothelial_Urothelial	C2284_Smooth_Chondrocyte_Fibroblast_Amniotic_mesenchymal_Pericytes_Preadipocyte	C513_aorta_dura_heart_retina_cervix_lung_breast	C656_Ewing_spindle_hepatic_osteoclastoma_leiomyoma_mesothelioma_neurofibroma
p15@LTBP2	NM_000428ENST00000556690.1	CpG:_205	Broad	p5, p6, p15	371	8.5	0	GATA4, MAZ	Cluster01	Cluster01	Cluster01	C758_Chondrocyte_Amniotic_Smooth_Fibroblast_Pericytes_Endothelial_Urothelial	C2284_Smooth_Chondrocyte_Fibroblast_Amniotic_mesenchymal_Pericytes_Preadipocyte	C513_aorta_dura_heart_retina_cervix_lung_breast	C656_Ewing_spindle_hepatic_osteoclastoma_leiomyoma_mesothelioma_neurofibroma
p10@LTBP2	NM_000428 ENST00000557425.1	CpG:_205	Broad	p1, p2, p3, p4, p7, p8, p9, p10, p11, p13, p16, p21, p22, p25	411	15.74	0	GATA4, MAZ, TEAD1	Cluster01	Cluster01	Cluster07	C3453_Fibroblast_Smooth_Preadipocyte_aorta_Chondrocyte_spindle_mesenchymal	C3120_Fibroblast_Smooth_Preadipocyte_Chondrocyte_mesenchymal_Lens_Myoblast	C513_aorta_dura_heart_retina_cervix_lung_breast	C48_hepatic_Ewing_spindle_basal_neurofibroma_liposarcoma_normal
p4@LTBP2	NM_000428 ENST00000557425.1	CpG:_205	Broad	p1, p2, p3, p4, p7, p8, p9, p10, p11, p13, p16, p21, p22, p25	544	101.25	0.67	None	Cluster01	Cluster01	Cluster07	C3453_Fibroblast_Smooth_Preadipocyte_aorta_Chondrocyte_spindle_mesenchymal	C3120_Fibroblast_Smooth_Preadipocyte_Chondrocyte_mesenchymal_Lens_Myoblast	C30_aorta_heart_dura_umbilical_cervix_left_trachea	C48_hepatic_Ewing_spindle_basal_neurofibroma_liposarcoma_normal
p3@LTBP2	NM_000428 ENST00000557425.1	CpG:_205	Broad	p1, p2, p3, p4, p7, p8, p9, p10, p11, p13, p16, p21, p22, p25	544	131.66	0.39	GATA4, KLF4, MAZ, TEAD1	Cluster01	Cluster01	Cluster07	C3453_Fibroblast_Smooth_Preadipocyte_aorta_Chondrocyte_spindle_mesenchymal	C3120_Fibroblast_Smooth_Preadipocyte_Chondrocyte_mesenchymal_Lens_Myoblast	C30_aorta_heart_dura_umbilical_cervix_left_trachea	C656_Ewing_spindle_hepatic_osteoclastoma_leiomyoma_mesothelioma_neurofibroma
p1@LTBP2	NM_000428 ENST00000557425.1	CpG:_205	Broad	p1, p2, p3, p4, p7, p8, p9, p10, p11, p13, p16, p21, p22, p25	497	190.48	0.44	GATA4, HOX [A6,A7,B6,B7], KLF4, MAZ, TEAD1	Cluster01	Cluster01	No Class	No Class	No Class	C513_aorta_dura_heart_retina_cervix_lung_breast	C101_Ewing_neurofibroma_spindle_normal_basal_osteoclastoma_leiomyoma
p8@LTBP2	NM_000428 ENST00000261978.4	CpG:_205	Broad	p1, p2, p3, p4, p7, p8, p9, p10, p11, p13, p16, p21, p22, p25	473	18.93	0.17	GATA4, KLF4, MAZ, TEAD1	Cluster01	Cluster01	Cluster01	C758_Chondrocyte_Amniotic_Smooth_Fibroblast_Pericytes_Endothelial_Urothelial	C2284_Smooth_Chondrocyte_Fibroblast_Amniotic_mesenchymal_Pericytes_Preadipocyte	C513_aorta_dura_heart_retina_cervix_lung_breast	C656_Ewing_spindle_hepatic_osteoclastoma_leiomyoma_mesothelioma_neurofibroma
p13@LTBP2	NM_000428 ENST00000261978.4	CpG:_205	Broad	p1, p2, p3, p4, p7, p8, p9, p10, p11, p13, p16, p21, p22, p25	378	8.77	0	KLF4, MAZ, TEAD1	Cluster01	Cluster01	Cluster03	C758_Chondrocyte_Amniotic_Smooth_Fibroblast_Pericytes_Endothelial_Urothelial	C1285_Amniotic_Chondrocyte_Urothelial_Endothelial_mesenchymal_Gingival_Pericytes	No Class	C263_osteoclastoma_Ewing_basal_neurofibroma_spindle_normal_mesodermal
p25@LTBP2	NM_000428	CpG:_205	Broad	p1, p2, p3, p4, p7, p8, p9, p10, p11, p13, p16, p21, p22, p25	251	6.03	0	KLF4, SP1, XCPE1	Cluster01	Cluster01	No Class
p22@LTBP2	NM_000428	CpG:_205	Broad	p1, p2, p3, p4, p7, p8, p9, p10, p11, p13, p16, p21, p22, p25	285	8.12	0	KLF4, SP1, XCPE1	Cluster01	Cluster01	Cluster05	C758_Chondrocyte_Amniotic_Smooth_Fibroblast_Pericytes_Endothelial_Urothelial	C1285_Amniotic_Chondrocyte_Urothelial_Endothelial_mesenchymal_Gingival_Pericytes	No Class	No Class
p11@LTBP2	NM_000428	CpG:_205	Broad	p1, p2, p3, p4, p7, p8, p9, p10, p11, p13, p16, p21, p22, p25	393	17.01	0	KLF4, SP1, XCPE1	Cluster01	Cluster01	Cluster05	C758_Chondrocyte_Amniotic_Smooth_Fibroblast_Pericytes_Endothelial_Urothelial	C1285_Amniotic_Chondrocyte_Urothelial_Endothelial_mesenchymal_Gingival_Pericytes	No Class	C656_Ewing_spindle_hepatic_osteoclastoma_leiomyoma_mesothelioma_neurofibroma
p7@LTBP2	NM_000428	CpG:_205	Broad	p1, p2, p3, p4, p7, p8, p9, p10, p11, p13, p16, p21, p22, p25	438	23.77	0	KLF4, SP1, XCPE1	Cluster01	Cluster01	Cluster05	C758_Chondrocyte_Amniotic_Smooth_Fibroblast_Pericytes_Endothelial_Urothelial	C1285_Amniotic_Chondrocyte_Urothelial_Endothelial_mesenchymal_Gingival_Pericytes	C513_aorta_dura_heart_retina_cervix_lung_breast	C656_Ewing_spindle_hepatic_osteoclastoma_leiomyoma_mesothelioma_neurofibroma
p9@LTBP2	NM_000428 ENST00000556359.1	CpG:_205	Broad	p1, p2, p3, p4, p7, p8, p9, p10, p11, p13, p16, p21, p22, p25	389	20.44	0	KLF4, SP1	Cluster01	Cluster01	Cluster03	No Class	No Class	C158_umbilical_blood_lymph_aorta_lung_heart_penis	No Class
p21@LTBP2	NM_000428 ENST00000556359.1	CpG:_205	Broad	p1, p2, p3, p4, p7, p8, p9, p10, p11, p13, p16, p21, p22, p25	332	5.97	0	KLF4, SP1	Cluster01	Cluster01	Cluster03	C758_Chondrocyte_Amniotic_Smooth_Fibroblast_Pericytes_Endothelial_Urothelial	C1285_Amniotic_Chondrocyte_Urothelial_Endothelial_mesenchymal_Gingival_Pericytes	C513_aorta_dura_heart_retina_cervix_lung_breast	No Class
p2@LTBP2	NM_000428 ENST00000556359.1	CpG:_205	Broad	p1, p2, p3, p4, p7, p8, p9, p10, p11, p13, p16, p21, p22, p25	643	67.64	1.15	SP1	Cluster01	Cluster01	Cluster03	C758_Chondrocyte_Amniotic_Smooth_Fibroblast_Pericytes_Endothelial_Urothelial	C1285_Amniotic_Chondrocyte_Urothelial_Endothelial_mesenchymal_Gingival_Pericytes	No Class	No Class
p16@LTBP2	NM_000428 ENST00000556359.1	CpG:_205	Broad	p1, p2, p3, p4, p7, p8, p9, p10, p11, p13, p16, p21, p22, p25	468	7.58	0.12	SP1	Cluster01	Cluster01	No Class	C758_Chondrocyte_Amniotic_Smooth_Fibroblast_Pericytes_Endothelial_Urothelial	C1285_Amniotic_Chondrocyte_Urothelial_Endothelial_mesenchymal_Gingival_Pericytes	C1865_aorta_retina_dura_placenta_thyroid_ovary_breast	C656_Ewing_spindle_hepatic_osteoclastoma_leiomyoma_mesothelioma_neurofibroma
p7@LTBP3	ENST00000526124.1, ENST529582.1, ENST00000530990.1	CpG_262	Broad	SINGLETON	633	29.19	0.36	None	Cluster06	No Class	No Class	No Class	No Class	No Class	C60_MCF7_breast_leiomyoma_lung_serous_bronchogenic_epidermoid
p50@LTBP3	ENST529371.1, ENST000005532661.1	None	Narrow	SINGLETON	88	3.58	0	None	Cluster06	No Class	No Class	No Class	No Class	C33_salivary_submaxillary_parotid_seminal_tongue_ductus_trachea	C181_pharyngeal_oral_lung_adenocarcinoma_mesothelioma_small_papillotubular
p19@LTBP3	ENST00000527339	CpG:_49	ND	SINGLETON	283	5.49	0	None	Cluster02	Cluster05	No Class	No Class	No Class	No Class	C2192_leiomyoma_mesothelioma_cord_gastric_neuroblastoma_tubular_renal
p40@LTBP3	ENST00000529764.1, ENST00000528966.1		Broad	SINGLETON	89	3.93	0	None	Cluster12	No Class	No Class	No Class	No Class	C3_thymus_liver_vein_tonsil_blood_appendix_spleen	C31_small_smallcell_gastrointestinal_argyrophil_neuroblastoma_medulloblastoma_nonsmall
p12@LTBP3	ENST00000524798, ENST00000530426	CpG:_48	Broad	p12, p21	342	5.16	0	None	Cluster02	Cluster09	No Class	No Class	No Class	No Class	C200_lens_anaplastic_embryonic_leiomyoma_transitionalcell_testicular_mucinous
p21@LTBP3	ENST00000524798, ENST00000530426	CpG:_48	Broad	p12, p21	178	11.47	0	None	Cluster12	No Class	No Class	No Class	No Class	C7_placenta_retina_umbilical_liver_eye_small_kidney	No Class
p10@LTBP3	ENST00000524798, ENST00000530426	CpG:_48	Broad	SINGLETON	513	5.16	0.2	None	Cluster02	Cluster05	No Class
p20@LTBP3	NM_021070, NM_001130144, NM_001164266	CpG_89	Broad	p5, p20	372	4.55	0	None	Cluster05	Cluster13	No Class
p5@LTBP3	NM_021070, NM_001130144, NM_001164266	CpG_89	Broad	p5, p20	569	18.76	0.41	EGR1..3, HIC1, MYFfamily, MZF1, SP1, TFAP2(AC), TFCP2	Cluster05	Cluster13	No Class
p15@LTBP3	NM_021070, NM_001130144, NM_001164266	CpG_89	Broad	p1, p4, p15	322	4.89	0	FOXO[1,3,4], GTF2I, HSF[1,2], MED-1, MZF1, PATZ1, SP1, TFAP2 [A,C]	Cluster02	Cluster09	No Class	No Class	No Class	No Class	C183_leiomyoma_schwannoma_osteosarcoma_normal_mucinous_myxofibrosarcoma_basal
p4@LTBP3	NM_021070, NM_001130144, NM_001164266	CpG_89	Broad	p1, p4, p15	579	20.94	0.44	GTF2I, HSF1-2, MED-1, SP1, TLX1..3_NFIC, ZFP161	Cluster02	Cluster05	No Class
p1@LTBP3	NM_021070, NM_001130144, NM_001164266	CpG_89	Broad	p1, p4, p15	844	391.25	17.72	GTF2I, HSF1-2, MAZ, MED-1, RREB1, SP1, TLX1..3_NFIC (DIMER), ZFP161	Cluster02	Cluster05	No Class	No Class	No Class	C3109_aorta_diaphragm_heart_thyroid_trachea_throat_uterus	No Class
p3@LTBP3	NM_021070, NM_001130144, NM_001164266	CpG_89	Broad	p2, p3	655	9.87	0.63	EGR1..3, GTF2I, MAZ, MED-1, RREB1, SP1, TFAP2(AC), TLX1..3_NFIC, ZFP161	Cluster05	Cluster15	No Class
p2@LTBP3	NM_021070, NM_001130144, NM_001164266	CpG_89	Broad	p2, p3	835	271.35	11.56	EGR1..3, GTF2I, MAZ, MED-1, RREB1, SP1, TFAP2(AC), TLX1..3_NFIC, ZFP161	Cluster05	Cluster15	No Class
p11@LTBP3	NM_021070, NM_001130144, NM_001164266	CpG_89	Broad	SINGLETON	366	15.08	0	GTF2I, SP1, TFAP2(AC), ZNF143	Cluster07	No Class	No Class	No Class	No Class	C442_rectum_skeletal_skin_throat_aorta_uterus_lung	C2_anaplastic_small_neuroectodermal_neuroblastoma_merkel_gall_medulloblastoma
p38@LTBP3	1000 bp upstream of NM_021070, NM_001130144, NM_001164266	CpG_89	Broad	SINGLETON	87	8.36	0	None	Cluster05	No Class	No Class	No Class	No Class	No Class	C409_embryonic_osteosarcoma_squamous_fibrosarcoma_alveolar_meningioma_astrocytoma
p4@LTBP4	NM_001042544	CpG_44	Broad	SINGLETON	596	105.85	0.75	GFI1, NFY(ABC), PATZ1, TFAP2B	Cluster05	Cluster05	No Class	No Class	No Class	C995_rectum_uterus_trachea_cervix_skeletal_breast_small	No Class
p9@LTBP4	AK309484	None	Broad	SINGLETON	314	110.18	0	None	Cluster07	No Class	No Class	C63_neuroectodermal_neuroblastoma_carcinoid_peripheral_chronic_neuroepithelioma_acute	No Class	No Class	C13_neuroectodermal_neuroblastoma_peripheral_carcinoid_neuroepithelioma_chronic_acute
p1@LTBP4	NM_001042545	CpG_34	Broad	SINGLETON	687	390.53	1.53	EGR1..3, HMX1, MAZ, MZF1, NHLH1/2, REST, SNAI1..3, SP1, TFAP2(AC), TRAF2B, TLX1..3_NF1C (DIMER), XCPE1	Cluster07	Cluster14	No Class	C3343_heart_aorta_cervix_prostate_penis_rectum_smooth	No Class	No Class	No Class
p3@LTBP4	AK303613	None	Broad	p3, p14, p16	730	220.39	1.55	None	Cluster06	Cluster07	No Class	No Class	C51_Small_Prostate_Urothelial_Gingival_Tracheal_Mallassezderived_nasal	No Class	No Class
p16@LTBP4	AK303613	None	Broad	p3, p14, p16	155	4.72	0	None	Cluster06	Cluster07	No Class	No Class	C51_Small_Prostate_Urothelial_Gingival_Tracheal_Mallassezderived_nasal	No Class	No Class
p14@LTBP4	AK303613	None	Broad	p3, p14, p16	199	6.51	0	None	Cluster06	Cluster07	No Class	No Class	C51_Small_Prostate_Urothelial_Gingival_Tracheal_Mallassezderived_nasal	No Class	No Class
p13@LTBP4	AK303613, LOC728326	None	Broad	SINGLETON	189	6.59	0	None	Cluster07	Cluster14	No Class	No Class	C51_Small_Prostate_Urothelial_Gingival_Tracheal_Mallassezderived_nasal	No Class	No Class
p5@LTBP4	AF054502	CpG_102	Broad	p5, p8	697	22.75	1.74	None	Cluster10	Cluster10	No Class	No Class	C51_Small_Prostate_Urothelial_Gingival_Tracheal_Mallassezderived_nasal	No Class	No Class
p8@LTBP4	AK304612, AK074499	CpG_102	Broad	p5, p8	642	19.23	0.66	None	Cluster10	Cluster10	No Class	No Class	C51_Small_Prostate_Urothelial_Gingival_Tracheal_Mallassezderived_nasal	No Class	No Class
p6@LTBP4	AK304612, AK074499	CpG_102	Broad	p6, p7	743	41.64	1.55	None	Cluster09	Cluster08	Cluster06	C3791_Mesenchymal_Trabecular_Fibroblast_Prostate_Smooth_Nucleus_sacrococcigeal	C3384_Mesenchymal_Trabecular_Fibroblast_Prostate_Smooth_Nucleus_Mast	No Class	C3916_sacrococcigeal_mesothelioma_normal_leiomyoma_lens_myxofibrosarcoma_hepatic
p7@LTBP4	AK304612	CpG_102	Broad	p6, p7	670	20.84	0.76	None	Cluster09	Cluster08	Cluster06	C3791_Mesenchymal_Trabecular_Fibroblast_Prostate_Smooth_Nucleus_sacrococcigeal	C3384_Mesenchymal_Trabecular_Fibroblast_Prostate_Smooth_Nucleus_Mast	No Class	C3916_sacrococcigeal_mesothelioma_normal_leiomyoma_lens_myxofibrosarcoma_hepatic
p2@LTBP4	AK304612	CpG_102	Broad	SINGLETON	788	203.86	8.36	None	Cluster09	Cluster08	Cluster06	C3791_Mesenchymal_Trabecular_Fibroblast_Prostate_Smooth_Nucleus_sacrococcigeal	C3384_Mesenchymal_Trabecular_Fibroblast_Prostate_Smooth_Nucleus_Mast	No Class	C3916_sacrococcigeal_mesothelioma_normal_leiomyoma_lens_myxofibrosarcoma_hepatic
