# Supplementary material for: Transcriptional profiling of the human fibrillin/LTBP gene family, key regulators of mesenchymal cell functions
Source: Mol Genet Metab. 2014 May;112(1):73–83. doi: 10.1016/j.ymgme.2013.12.006 (PMC4019825; doi:10.1016/j.ymgme.2013.12.006)
Supplement: Supplementary Table 3 — Enhancers of fibrillin/LTBP family members. [file mmc4.xlsx]

## Sheet: Enhancers
Promoter	Order	Location	Enhancer coordinates	Pearson's r	pvalue (correlation test)
p13@FBN1	1	chr15:48936886-48936898	chr15:48985825-48986062	0.291815	0
	2		chr15:48975243-48975418	0.274306	1.11022e-15
p8@FBN1	3	chr15:48937146-48937172	chr15:48985825-48986062	0.317537	0
	4		chr15:48647753-48647896	0.368627	0
	5		chr15:48975243-48975418	0.188369	3.43535e-08
p25@FBN1	6	chr15:48937465-48937476	chr15:49189398-49189493	0.457516	0
	7		chr15:48558649-48558658	0.239666	2.54763e-12
	8		chr15:49268018-49268116	0.230801	1.56541e-11
p7@FBN1	9	chr15:48937485-48937524	chr15:49189398-49189493	0.346345	0
	10		chr15:48985825-48986062	0.188013	3.63972e-08
p3@FBN1	11	chr15:48937840-48937844	chr15:48985825-48986062	0.37901	0
	12		chr15:48687688-48687982	0.232119	1.20062e-11
	13		chr15:48963656-48963859	0.197837	7.09735e-09
	14		chr15:48647753-48647896	0.18063	1.17623e-07
p2@FBN1	15	chr15:48937853-48937881	chr15:48985825-48986062	0.348987	0
	16		chr15:48963656-48963859	0.239664	2.54885e-12
	17		chr15:48687688-48687982	0.231157	1.45739e-11
	18		chr15:48647753-48647896	0.186438	4.69256e-08
p1@FBN1	19	chr15:48937884-48937933	chr15:48985825-48986062	0.373341	0
	20		chr15:48963656-48963859	0.250296	2.62013e-13
	21		chr15:48687688-48687982	0.236967	4.46243e-12
	22		chr15:48647753-48647896	0.215769	2.8786e-10
	23		chr15:48975243-48975418	0.166119	1.02872e-06
p6@FBN1	24	chr15:48937953-48937964	chr15:48647753-48647896	0.326814	0
	25		chr15:48985825-48986062	0.18725	4.1173e-08
p9@FBN1	26	chr15:48937982-48937988	chr15:48985825-48986062	0.450674	0
	27		chr15:48975243-48975418	0.215734	2.89699e-10
	28		chr15:48647753-48647896	0.17971	1.35674e-07
	29		chr15:48687688-48687982	0.17526	2.67979e-07
p11@FBN1	30	chr15:48938145-48938164	chr15:48985825-48986062	0.519962	0
	31		chr15:48975243-48975418	0.433648	0
	32		chr15:48687688-48687982	0.166584	9.62294e-07
p14@FBN2	1	chr5:127674894-127674909	chr5:127211761-127211779	0.169997	5.86472e-07
p18@FBN2	2	chr5:127674925-127674934	chr5:127211761-127211779	0.192666	1.69583e-08
p17@FBN2	3	chr5:127873357-127873366	None detected
p3@FBN2	4	chr5:127873496-127873584	None detected
p6@FBN2	5	chr5:127873620-127873637	None detected
p12@FBN2	6	chr5:127873659-127873667	None detected
p2@FBN2	7	chr5:127873896-127873909	chr5:127717489-127717780	0.190632	2.37334e-08
p1@FBN2	8	chr5:127873925-127873945	chr5:127717489-127717780	0.281051	2.22045e-16
	9		chr5:127611074-127611113	0.204096	2.39574e-09
p5@FBN2	10	chr5:127874263-127874282	chr5:127717489-127717780	0.304193	0
	11		chr5:127611074-127611113	0.223117	7.11637e-11
	12		chr5:128103121-128103414	0.214115	3.91549e-10
p4@FBN2	13	chr5:127874299-127874331	None detected
p2@FBN3		chr.19:8214470-8214486	chr19:7907381-7907869	0.239544	2.6138e-12
			chr19:7756040-7757119	0.22722	3.19209e-11
			chr19:8060665-8061040	0.212791	5.00013e-10
			chr19:7723326-7723586	0.154099	5.4165e-06
p15@LTBP1	1	chr2:33171944-33171945	None detected
p7@LTBP1	2	chr2:33171979-33171998	None detected
p3@LTBP1	3	chr2:33172012-33172028	None detected
p9@LTBP1	4	chr2:33172178-33172189	None detected
p8@LTBP1	5	chr2:33172191-33172205	None detected
p10@LTBP1	6	chr2:33172221-33172238	None detected
p4@LTBP1	7	chr2:33359579..33359590,+	chr2:33437244-33437520	0.320118	0
	8		chr2:33435749-33436022	0.298165	0
	9		chr2:33441691-33441836	0.216324	2.59473e-10
	10		chr2:33383509-33383834	0.205448	1.88618e-09
	11		chr2:33439613-33439863	0.193973	1.36382e-08
	12		chr2:33645692-33646195	0.181462	1.03293e-07
	13		chr2:33596058-33596304	0.162723	1.6652e-06
p5@LTBP1	14	chr2:33359634..33359645,+	chr2:33437244-33437520	0.408801	0
	15		chr2:33435749-33436022	0.302419	0
	16		chr2:33383509-33383834	0.22223	8.44591e-11
	17		chr2:33645692-33646195	0.20302	2.89468e-09
	18		chr2:33441691-33441836	0.195464	1.06154e-08
p1@LTBP1	19	chr2:33359646..33359686,+	chr2:33437244-33437520	0.385048	0
	20		chr2:33435749-33436022	0.301642	0
	21		chr2:33441691-33441836	0.225944	4.10266e-11
	22		chr2:33383509-33383834	0.177591	1.88029e-07
	23		chr2:33439613-33439863	0.169896	5.95198e-07
p2@LTBP1	24	chr2:33359687..33359717,+	chr2:33437244-33437520	0.318473	0
	25		chr2:33435749-33436022	0.254623	1.00586e-13
	26		chr2:33441691-33441836	0.217849	1.94786e-10
	27		chr2:33439613-33439863	0.18865	3.28168e-08
p6@LTBP1	28	chr2:33359778..33359791,+	chr2:33437244-33437520	0.297889	0
	29		chr2:33435749-33436022	0.256533	6.55032e-14
	30		chr2:33333903-33334283	0.189333	2.93621e-08
p27@LTBP2	1	chr14:74965436..74965448,-	chr14:75061819-75062011	0.174585	2.9672e-07
	2		chr14:75015716-75015962	0.159413	2.63783e-06
p12@LTBP2	3	chr14:74965454..74965480,-	chr14:75015716-75015962	0.164841	1.2346e-06
p18@LTBP2	4	chr14:75078180..75078199,-	chr14:75061819-75062011	0.209565	9.01476e-10
	5		chr14:75040596-75041021	0.179943	1.30869e-07
	6		chr14:75015716-75015962	0.154304	5.27071e-06
	7		chr14:75063394-75063798	0.152293	6.88017e-06
p19@LTBP2	8	chr14:75078301..75078322,-	chr14:75061819-75062011	0.312251	0
	9		chr14:75040596-75041021	0.178336	1.67713e-07
	10		chr14:75087327-75087770	0.162487	1.72122e-06
p6@LTBP2	11	chr14:75078662..75078675,-	chr14:75087327-75087770	0.250963	2.26263e-13
	12		chr14:75061819-75062011	0.239627	2.56839e-12
p5@LTBP2	13	chr14:75078682..75078706,-	chr14:75061819-75062011	0.264668	1.02141e-14
	14		chr14:75040596-75041021	0.206708	1.50723e-09
	15		chr14:75087327-75087770	0.198009	6.89203e-09
	16		chr14:75063394-75063798	0.153964	5.51453e-06
	17		chr14:75084188-75084360	0.150575	8.6151e-06
p15@LTBP2	18	chr14:75078725..75078734,-	chr14:75087327-75087770	0.213906	4.07009e-10
	19		chr14:75061819-75062011	0.170674	5.30928e-07
p10@LTBP2	20	chr14:75078847..75078857,-	chr14:75063394-75063798	0.182686	8.52375e-08
	21		chr14:75061819-75062011	0.177851	1.80669e-07
p4@LTBP2	22	chr14:75078867..75078893,-	chr14:75061819-75062011	0.239296	2.75224e-12
	23		chr14:75063394-75063798	0.214677	3.52766e-10
p3@LTBP2	24	chr14:75078895..75078916,-	chr14:75061819-75062011	0.309163	0
	25		chr14:75063394-75063798	0.192301	1.80174e-08
	26		chr14:75040596-75041021	0.18591	5.10773e-08
p1@LTBP2	27	chr14:75078930..75078948,-	chr14:75061819-75062011	0.2166	2.46366e-10
	28		chr14:75040596-75041021	0.155624	4.41664e-06
p8@LTBP2	29	chr14:75079026..75079049,-	chr14:75061819-75062011	0.271016	2.22045e-15
	30		chr14:75087327-75087770	0.173391	3.54877e-07
	31		chr14:75063394-75063798	0.168303	7.50758e-07
p13@LTBP2	32	chr14:75079066..75079077,-	chr14:75087327-75087770	0.267072	5.77316e-15
	33		chr14:75061819-75062011	0.221347	1.001e-10
	34		chr14:75084188-75084360	0.174587	2.96621e-07
	35		chr14:75040596-75041021	0.174336	3.08042e-07
	36		chr14:75063394-75063798	0.172387	4.12139e-07
p25@LTBP2	37	chr14:75079158..75079167,-	chr14:75087327-75087770	0.324183	0
	38		chr14:75033495-75033781	0.270076	2.88658e-15
	39		chr14:75037027-75037351	0.229039	2.22582e-11
	40		chr14:75084188-75084360	0.197193	7.92138e-09
p22@LTBP2	41	chr14:75079174..75079185,-	chr14:75087327-75087770	0.317278	0
	42		chr14:75084188-75084360	0.26435	1.08802e-14
	43		chr14:75033495-75033781	0.180679	1.16718e-07
	44		chr14:75061819-75062011	0.166102	1.0312e-06
	45		chr14:75037027-75037351	0.149726	9.61988e-06
p11@LTBP2	46	chr14:75079186..75079202,-	chr14:75087327-75087770	0.338978	0
	47		chr14:75084188-75084360	0.241197	1.8483e-12
	48		chr14:75033495-75033781	0.230941	1.52185e-11
	49		chr14:75037027-75037351	0.197884	7.04116e-09
	50		chr14:75061819-75062011	0.158589	2.95392e-06
p7@LTBP2	51	chr14:75079205..75079223,-	chr14:75087327-75087770	0.432967	0
	52		chr14:75084188-75084360	0.32336	0
	53		chr14:75040596-75041021	0.172961	3.7839e-07
	54		chr14:75033495-75033781	0.167973	7.87639e-07
	55		chr14:75037027-75037351	0.16473	1.25418e-06
	56		chr14:75061819-75062011	0.151309	7.8283e-06
p9@LTBP2	57	chr14:75079261..75079277,-	chr14:75087327-75087770	0.327553	0
	58		chr14:75084188-75084360	0.267862	4.88498e-15
	59		chr14:75061819-75062011	0.228071	2.69738e-11
	60		chr14:75040596-75041021	0.227446	3.05234e-11
	61		chr14:75063394-75063798	0.161823	1.88887e-06
p21@LTBP2	62	chr14:75079282..75079293,-	chr14:75087327-75087770	0.280822	2.22045e-16
	63		chr14:75061819-75062011	0.161187	2.06394e-06
	64		chr14:75040596-75041021	0.152423	6.76307e-06
p2@LTBP2	65	chr14:75079294..75079329,-	chr14:75087327-75087770	0.327237	0
	66		chr14:75061819-75062011	0.239967	2.3922e-12
	67		chr14:75084188-75084360	0.219494	1.42632e-10
	68		chr14:75040596-75041021	0.200668	4.36167e-09
	69		chr14:75063394-75063798	0.179313	1.44262e-07
p16@LTBP2	70	chr14:75079373..75079384,-	chr14:75087327-75087770	0.310532	0
	71		chr14:75084188-75084360	0.209908	8.47012e-10
p7@LTBP3	1	chr11:65308082-65308109	None detected
p50@LTBP3	2	chr11:65309208-65309219	None detected
p19@LTBP3	3	chr11:65315433..65315460,-	chr11:65246279-65246484	0.155869	4.27339e-06
p40@LTBP3	4	chr11:65319650-65319661	None detected
p12@LTBP3	5	chr11:65321265..65321289,-	chr11:65246279-65246484	0.184497	6.40035e-08
	6		chr11:65248969-65249218	0.163242	1.54795e-06
p21@LTBP3	7	chr11:65321313-65321324	None detected
p10@LTBP3	8	chr11:65321727..65321741,-	chr11:65246279-65246484	0.197107	8.03714e-09
	9		chr11:65782974-65783337	0.17589	2.43625e-07
	9.5		chr11:65259637-65259913	0.156358	4.00068e-06
p20@LTBP3	10	chr11:65325179..65325200,-	chr11:65246279-65246484	0.170691	5.29628e-07
p5@LTBP3	11	chr11:65325203-65325275	None detected
p15@LTBP3	12	chr11:65325555-65325560	None detected
p4@LTBP3	13	chr11:65325626..65325637,-	chr11:65246279-65246484	0.270684	2.44249e-15
	14		chr11:65259637-65259913	0.225446	4.52294e-11
p1@LTBP3	15	chr11:65325664..65325737,-	chr11:65246279-65246484	0.298469	0
	16		chr11:65259637-65259913	0.243791	1.06737e-12
	17		chr11:65261229-65261625	0.21127	6.60936e-10
	18		chr11:65379476-65379605	0.176942	2.07622e-07
p3@LTBP3	19	chr11:65325794..65325805,-	chr11:65263684-65264604	0.160819	2.17211e-06
p2@LTBP3	20	chr11:65325809..65325843,-	chr11:65323331-65323567	0.239458	2.66076e-12
p11@LTBP3	21	chr11:65326178-65326206	None detected
p38@LTBP3	22	chr11:65326732..65326748,-	chr11:65678943-65679154	0.178642	1.60002e-07
	23		chr11:65666492-65667203	0.169226	6.56433e-07
	24		chr11:65323331-65323567	0.154205	5.34086e-06
p4@LTBP4	1	chr19:41103063-41103144	None detected
p9@LTBP4	2	chr19:41105562..41105622,+	chr19:41108162-41108528	0.236572	4.84079e-12
	3		chr19:40942693-40943017	0.149995	9.28976e-06
p1@LTBP4	4	chr19:41107249..41107295,+	chr19:41226531-41226793	0.185626	5.3451e-08
p3@LTBP4	5	chr19:41116064..41116139,+	chr19:41304071-41304255	0.285686	0
p16@LTBP4	6	chr19:41116151..41116158,+	chr19:41304071-41304255	0.279396	2.22045e-16
	7		chr19:41226531-41226793	0.263832	1.24345e-14
	8		chr19:41109606-41110134	0.205354	1.91782e-09
p14@LTBP4	9	chr19:41116169..41116178,+	chr19:41304071-41304255	0.28266	1.11022e-16
	10		chr19:40696507-40696680	0.240833	1.99529e-12
p13@LTBP4	11	chr19:41117770..41117794,+	chr19:40930264-40930817	0.168315	7.49456e-07
p5@LTBP4	12	chr19:41119270-41119313	None detected
p8@LTBP4	13	chr19:41119323..41119345,+	chr19:41108162-41108528	0.170507	5.44159e-07
p6@LTBP4	14	chr19:41119794-41119844	None detected
p7@LTBP4	15	chr19:41119846-41119862	None detected
p2@LTBP4	16	chr19:41120037..41120121,+	chr19:41226531-41226793	0.218324	1.78044e-10
