# Supplementary material for: Transcriptional profiling of the human fibrillin/LTBP gene family, key regulators of mesenchymal cell functions
Source: Mol Genet Metab. 2014 May;112(1):73–83. doi: 10.1016/j.ymgme.2013.12.006 (PMC4019825; doi:10.1016/j.ymgme.2013.12.006)
Supplement: Supplementary Table 4 — Ontology terms associated with cell types expressing fibrillin/LTBP family member promoters. [file mmc5.xls]

## Sheet: FBN1
p1@FBN1						p2@FBN1						p7@FBN1									p11@FBN1
Cell Type			Uber Anatomy			Cell Type			Uber Anatomy			Cell Type			Uber Anatomy			Disease			Cell Type			Uber Anatomy			Disease
Ontology term	p-value	n	Ontology term	p-value	n	Ontology term	p-value	n	term	p-value	n	term	p-value	n	Ontology term	p-value	n	Ontology term	p-value	n	Ontology term	p-value	n	Ontology term	p-value	n	Ontology term	p-value	n
fibroblast	6.43e-27	76	dense mesenchyme tissue	1.32e-21	73	fibroblast	2.82e-28	76	dense mesenchyme tissue	5.93e-23	73	skin fibroblast	8.84e-12	23	neural tube	6.87e-21	56	musculoskeletal system disease	6.51e-07	5	skin fibroblast	2.85e-20	23	extraembryonic membrane	9.7e-19	14	musculoskeletal system disease	2.26e-08	5
muscle precursor cell	2.54e-19	58	somite	2.55e-21	71	muscle precursor cell	1.16e-20	58	somite	2.13e-22	71	fibroblast	1.5e-10	76	neural rod	6.87e-21	56	myotonic disease	6.51e-07	5	fibroblast	4.07e-12	76	membranous layer	9.7e-19	14	myotonic disease	2.26e-08	5
myoblast	2.54e-19	58	presomitic mesoderm	2.55e-21	71	myoblast	1.16e-20	58	presomitic mesoderm	2.13e-22	71				future spinal cord	6.87e-21	56	muscle tissue disease	6.51e-07	5	extraembryonic cell	2.41e-10	19	chorion	1.84e-15	7	muscle tissue disease	2.26e-08	5
muscle stem cell	2.54e-19	58	presumptive segmental plate	2.55e-21	71	muscle stem cell	1.16e-20	58	presumptive segmental plate	2.13e-22	71				neural keel	6.87e-21	56	myopathy	6.51e-07	5	chorionic membrane mesenchymal stem cell	3.74e-07	3	skin of body	1.8e-12	41	myopathy	2.26e-08	5
muscle cell	2.74e-18	55	dermomyotome	2.55e-21	71	muscle cell	2.03e-19	55	dermomyotome	2.13e-22	71				regional part of nervous system	7.66e-19	53	muscular disease	6.51e-07	5				integument	7.64e-11	46	muscular disease	2.26e-08	5
mesodermal cell	7.08e-17	121	trunk paraxial mesoderm	2.55e-21	71	smooth muscle cell	6.85e-16	43	trunk paraxial mesoderm	2.13e-22	71				regional part of brain	7.66e-19	53	myotonic dystrophy	6.51e-07	5				integumental system	7.64e-11	46	myotonic dystrophy	2.26e-08	5
electrically responsive cell	2.85e-15	61	paraxial mesoderm	4.95e-21	72	smooth muscle myoblast	6.85e-16	43	paraxial mesoderm	2.69e-22	72				brain	2.29e-18	68							extraembryonic structure	2.25e-10	24
electrically active cell	2.85e-15	61	presumptive paraxial mesoderm	4.95e-21	72	electrically responsive cell	3.43e-15	61	presumptive paraxial mesoderm	2.69e-22	72				future brain	2.29e-18	68							placenta	5.41e-10	4
smooth muscle cell	1.25e-14	43	epithelial vesicle	6.59e-21	78	electrically active cell	3.43e-15	61	epithelial vesicle	5.99e-22	78				central nervous system	6.58e-18	81							allantois	5.41e-10	4
smooth muscle myoblast	1.25e-14	43	skeletal muscle tissue	8.77e-20	62	vascular associated smooth muscle cell	2.79e-13	32	muscle tissue	5.78e-21	64				nervous system	1.46e-16	89							organ component layer	2.78e-08	66
vascular associated smooth muscle cell	4.54e-12	32	striated muscle tissue	8.77e-20	62	multi fate stem cell;;multipotent stem cell	2.56e-12	427	musculature	5.78e-21	64				neural plate	1.73e-16	82							egg chorion	3.74e-07	3
skin fibroblast	3.75e-11	23	myotome	8.77e-20	62	skin fibroblast	4.49e-12	23	musculature of body	5.78e-21	64				presumptive neural plate	1.73e-16	82
extraembryonic cell	9.48e-09	19	muscle tissue	9.33e-20	64	mesodermal cell	8.75e-12	121	skeletal muscle tissue	7.47e-21	62				regional part of forebrain	7.51e-16	41
preadipocyte	1.41e-07	12	musculature	9.33e-20	64	somatic stem cell	3.26e-11	433	striated muscle tissue	7.47e-21	62				forebrain	7.51e-16	41
cardiocyte	2.77e-07	16	musculature of body	9.33e-20	64	stem cell	4.96e-10	441	myotome	7.47e-21	62				anterior neural tube	7.51e-16	41
fat cell	7.77e-07	15	splanchnic layer of lateral plate mesoderm	7.12e-19	83	extraembryonic cell	1.88e-09	19	multilaminar epithelium	6.85e-18	83				future forebrain	7.51e-16	41
			multilaminar epithelium	6.3e-18	83	preadipocyte	3.66e-08	12	mesenchyme	4.31e-16	160				neurectoderm	2.61e-15	86
			mesenchyme	3.64e-16	160	fat cell	1.63e-07	15	entire mesenchyme	4.31e-16	160				neural nucleus	2.7e-14	9
			entire mesenchyme	3.64e-16	160	cardiocyte	1.78e-07	16	splanchnic layer of lateral plate mesoderm	1.31e-15	83				nucleus of brain	2.7e-14	9
			vasculature	9.23e-16	78				trunk mesenchyme	9.83e-15	122				structure with developmental contribution from neural crest	3.75e-14	132
			vascular system	9.23e-16	78				vasculature	2e-12	78				adult organism	1.7e-13	114
			trunk mesenchyme	2.05e-14	122				vascular system	2e-12	78				brain grey matter	2.4e-12	34
			circulatory system	1.31e-12	112				circulatory system	1.82e-11	112				gray matter of neuraxis	2.4e-12	34
			cardiovascular system	2.03e-12	109				cardiovascular system	3.43e-11	109				telencephalon	2.44e-12	34
			epithelial tube open at both ends	5.28e-12	59				unilaminar epithelium	2.3e-10	148				pre-chordal neural plate	2.7e-12	61
			blood vessel	5.28e-12	59				artery	6.26e-10	42				ecto-epithelium	4.12e-12	104
			blood vasculature	5.28e-12	59				arterial blood vessel	6.26e-10	42				ectoderm-derived structure	1.07e-10	171
			vascular cord	5.28e-12	59				arterial system	6.26e-10	42				ectoderm	1.07e-10	171
			vessel	6.84e-12	68				organ component layer	7.34e-10	66				presumptive ectoderm	1.07e-10	171
			unilaminar epithelium	8.61e-12	148				mesoderm	1.3e-09	315				telencephalic nucleus	1.58e-10	7
			artery	1.5e-11	42				mesoderm-derived structure	1.3e-09	315				regional part of telencephalon	6.48e-10	32
			arterial blood vessel	1.5e-11	42				presumptive mesoderm	1.3e-09	315				cerebral hemisphere	8.67e-10	32
			arterial system	1.5e-11	42				systemic artery	1.38e-09	33				brainstem	2.31e-09	6
			epithelial tube	1.6e-11	117				systemic arterial system	1.38e-09	33				tube	2.28e-08	192
			systemic artery	1.71e-10	33				circulatory organ	2.52e-09	27				basal ganglion	5.48e-08	9
			systemic arterial system	1.71e-10	33				heart	2.59e-09	24				nuclear complex of neuraxis	5.48e-08	9
			organ component layer	2.55e-09	66				primitive heart tube	2.59e-09	24				aggregate regional part of brain	5.48e-08	9
			cell layer	3.14e-09	309				heart field	2.59e-09	24				collection of basal ganglia	5.48e-08	9
			trunk	3.47e-09	199				anterior lateral plate mesoderm	2.59e-09	24				cerebral subcortex	5.48e-08	9
			epithelium	8.22e-09	306				heart tube	2.59e-09	24				pons	1.39e-07	3
			heart	1.02e-08	24				heart primordium	2.59e-09	24				skin of body	2.47e-07	41
			primitive heart tube	1.02e-08	24				cardiac mesoderm	2.59e-09	24
			heart field	1.02e-08	24				cardiogenic plate	2.59e-09	24
			anterior lateral plate mesoderm	1.02e-08	24				heart rudiment	2.59e-09	24
			heart tube	1.02e-08	24				vessel	6.24e-09	68
			heart primordium	1.02e-08	24				epithelial tube open at both ends	6.64e-09	59
			cardiac mesoderm	1.02e-08	24				blood vessel	6.64e-09	59
			cardiogenic plate	1.02e-08	24				blood vasculature	6.64e-09	59
			heart rudiment	1.02e-08	24				vascular cord	6.64e-09	59
			circulatory organ	1.27e-08	27				integument	8.57e-09	46
			integument	2.34e-08	46				integumental system	8.57e-09	46
			integumental system	2.34e-08	46				epithelial tube	8.79e-09	117
			surface structure	1.22e-07	99				trunk	2.27e-08	199
			extraembryonic structure	2.45e-07	24				extraembryonic structure	5.78e-08	24
			skin of body	4.93e-07	41				extraembryonic membrane	2.31e-07	14
			extraembryonic membrane	5.81e-07	14				membranous layer	2.31e-07	14
			membranous layer	5.81e-07	14				skin of body	2.88e-07	41
									tissue	5.12e-07	773
									adipose tissue	7.03e-07	14

## Sheet: FBN2
p1@FBN2						p14@FBN2			p18@FBN2
Cell Type			Uber Anatomy			Uber Anatomy			Uber Anatomy
Ontology term	p-value	n	Ontology term	p-value	n	Ontology term	p-value	n	Ontology term	p-value	n
fibroblast	9.28e-20	76	surface structure	3.71e-14	99	testis	6.5e-34	8	testis	6.5e-34	8
skin fibroblast	9.95e-12	23	multilaminar epithelium	4.75e-13	83	male reproductive organ	4.86e-25	11	male reproductive organ	4.86e-25	11
muscle precursor cell	2.17e-09	58	dense mesenchyme tissue	5.65e-12	73	gonad	1.02e-13	21	gonad	1.02e-13	21
myoblast	2.17e-09	58	somite	9.01e-12	71	indifferent external genitalia	1.02e-13	21	indifferent external genitalia	1.02e-13	21
muscle stem cell	2.17e-09	58	presomitic mesoderm	9.01e-12	71	indifferent gonad	1.02e-13	21	indifferent gonad	1.02e-13	21
electrically responsive cell	2.98e-09	61	presumptive segmental plate	9.01e-12	71	gonad primordium	1.02e-13	21	gonad primordium	1.02e-13	21
electrically active cell	2.98e-09	61	dermomyotome	9.01e-12	71	external reproductive organ	3.77e-13	22	external reproductive organ	3.77e-13	22
embryonic cell	3.47e-09	250	trunk paraxial mesoderm	9.01e-12	71	male organism	3.77e-13	22	male organism	3.77e-13	22
muscle cell	1.21e-08	55	paraxial mesoderm	1.87e-11	72	male reproductive system	3.77e-13	22	male reproductive system	3.77e-13	22
extraembryonic cell	2.13e-07	19	presumptive paraxial mesoderm	1.87e-11	72	body cavity	7.3e-07	46	body cavity	7.3e-07	46
mesodermal cell	2.68e-07	121	integument	1.31e-10	46
			integumental system	1.31e-10	46
			epithelial vesicle	1.4e-10	78
			skin of body	5.95e-10	41
			subdivision of head	8.96e-10	49
			organ component layer	4.08e-09	66
			skeletal muscle tissue	6.96e-09	62
			striated muscle tissue	6.96e-09	62
			myotome	6.96e-09	62
			ectodermal placode	9.17e-09	31
			head	2.5e-08	56
			muscle tissue	6.04e-08	64
			musculature	6.04e-08	64
			musculature of body	6.04e-08	64
			extraembryonic structure	1.1e-07	24
			anterior region of body	6.15e-07	62
			craniocervical region	6.15e-07	62

## Sheet: FBN3
p2@FBN3
Cell Type			Uber Anatomy			Disease
Ontology term	p-value	n	Ontology term	p-value	n	Ontology term	p-value	n
embryonic stem cell	6.47e-59	5	neural tissue	2.28e-07	2	peripheral nerve sheath neoplasm	2.28e-07	2
neuronal stem cell	1.21e-13	8	nervous system	2.75e-07	89	neurofibroma	2.28e-07	2
melanocyte	3.38e-11	10
melanoblast	3.38e-11	10
neurectodermal cell	8.2e-09	59
neuron	1e-08	6
neuroblast	1e-08	6
electrically signaling cell	1e-08	6
pigment cell	3.77e-08	14
ectodermal cell	3.77e-07	72

## Sheet: LTBP1
p1@LTBP1						p3@LTBP1
Cell Type			Uber Anatomy			Cell Type			Uber Anatomy
Ontology term	p-value	n	Ontology term	p-value	n	Ontology term	p-value	n	Ontology term	p-value	n
fibroblast	3.93e-23	76	dense mesenchyme tissue	1.5e-27	73	extraembryonic cell	3.78e-10	19	mesenchyme	4.76e-12	160
muscle precursor cell	1.51e-22	58	somite	4.53e-27	71				entire mesenchyme	4.76e-12	160
myoblast	1.51e-22	58	presomitic mesoderm	4.53e-27	71				extraembryonic structure	8.26e-11	24
muscle stem cell	1.51e-22	58	presumptive segmental plate	4.53e-27	71				compound organ	3.46e-10	68
muscle cell	1.79e-21	55	dermomyotome	4.53e-27	71				extraembryonic membrane	6.64e-09	14
smooth muscle cell	4.18e-18	43	trunk paraxial mesoderm	4.53e-27	71				membranous layer	6.64e-09	14
smooth muscle myoblast	4.18e-18	43	paraxial mesoderm	7.06e-27	72				anatomical conduit	1.09e-08	240
electrically responsive cell	7.44e-18	61	presumptive paraxial mesoderm	7.06e-27	72				reproductive structure	1.09e-08	59
electrically active cell	7.44e-18	61	epithelial vesicle	1.23e-23	78				reproductive system	1.09e-08	59
vascular associated smooth muscle cell	1.16e-14	32	muscle tissue	6.95e-23	64				cell layer	1.18e-08	309
skin fibroblast	2.83e-09	23	musculature	6.95e-23	64				excretory system	1.79e-08	48
mesodermal cell	1.61e-07	121	musculature of body	6.95e-23	64				epithelium	2.75e-08	306
			skeletal muscle tissue	1.14e-22	62				epithelial tube	3.13e-08	117
			striated muscle tissue	1.14e-22	62				urinary system structure	5e-08	47
			myotome	1.14e-22	62				splanchnic layer of lateral plate mesoderm	1.28e-07	83
			multilaminar epithelium	8.2e-21	83				reproductive organ	1.79e-07	48
			mesenchyme	1.35e-18	160				circulatory system	1.93e-07	112
			entire mesenchyme	1.35e-18	160				trunk mesenchyme	2.53e-07	122
			circulatory system	1.1e-17	112				internal reproductive organ	3.72e-07	25
			cardiovascular system	3.15e-17	109				trunk	4.31e-07	199
			trunk mesenchyme	3.41e-17	122				embryo	9.52e-07	592
			cell layer	6.18e-16	309
			epithelium	3.93e-15	306
			artery	6e-15	42
			arterial blood vessel	6e-15	42
			arterial system	6e-15	42
			splanchnic layer of lateral plate mesoderm	6.65e-15	83
			surface structure	8.91e-15	99
			unilaminar epithelium	1.4e-14	148
			vasculature	2.89e-14	78
			vascular system	2.89e-14	78
			systemic artery	1.56e-13	33
			systemic arterial system	1.56e-13	33
			epithelial tube open at both ends	5.78e-12	59
			blood vessel	5.78e-12	59
			blood vasculature	5.78e-12	59
			vascular cord	5.78e-12	59
			vessel	1.45e-11	68
			structure with developmental contribution from neural crest	2.9e-11	132
			tissue	4.21e-11	773
			integument	1.57e-10	46
			integumental system	1.57e-10	46
			anatomical conduit	5.68e-10	240
			epithelial tube	1.29e-09	117
			embryonic structure	2.37e-09	564
			skin of body	4.58e-09	41
			circulatory organ	5.04e-09	27
			germ layer	5.35e-09	560
			germ layer / neural crest	5.35e-09	560
			embryonic tissue	5.35e-09	560
			presumptive structure	5.35e-09	560
			germ layer / neural crest derived structure	5.35e-09	560
			epiblast	5.35e-09	560
			heart	9.75e-09	24
			primitive heart tube	9.75e-09	24
			heart field	9.75e-09	24
			anterior lateral plate mesoderm	9.75e-09	24
			heart tube	9.75e-09	24
			heart primordium	9.75e-09	24
			cardiac mesoderm	9.75e-09	24
			cardiogenic plate	9.75e-09	24
			heart rudiment	9.75e-09	24
			developing anatomical structure	1.71e-08	581
			trunk	2.21e-08	199
			aorta	6.4e-08	21
			aortic system	6.4e-08	21
			embryo	1.66e-07	592
			mesoderm	1.81e-07	315
			mesoderm-derived structure	1.81e-07	315
			presumptive mesoderm	1.81e-07	315
			adult organism	3.33e-07	114
			tube	3.69e-07	192
			subdivision of skeletal system	3.93e-07	16
			smooth muscle tissue	8.18e-07	15

## Sheet: LTBP2
p1@LTBP2						p2@LTBP2
Cell Type			Uber Anatomy			Cell Type			Uber Anatomy			Disease
Ontology term	p-value	n	Ontology term	p-value	n	Ontology term	p-value	n	Ontology term	p-value	n	Ontology term	p-value	n
fibroblast	4.18e-14	76	vasculature	2.72e-25	78	mesodermal cell	9.27e-25	121	vasculature	3.28e-28	78	ovarian cancer	1.33e-08	14
mesodermal cell	1.41e-13	121	vascular system	2.72e-25	78	fibroblast	3.15e-18	76	vascular system	3.28e-28	78
vascular associated smooth muscle cell	5.79e-12	32	epithelial tube open at both ends	2.34e-22	59	embryonic cell	1.18e-16	250	vessel	5.12e-24	68
muscle precursor cell	1.06e-10	58	blood vessel	2.34e-22	59	endothelial cell	3.14e-15	36	epithelial tube open at both ends	8.6e-23	59
myoblast	1.06e-10	58	blood vasculature	2.34e-22	59	meso-epithelial cell	2.92e-14	45	blood vessel	8.6e-23	59
muscle stem cell	1.06e-10	58	vascular cord	2.34e-22	59	lining cell	5.14e-13	58	blood vasculature	8.6e-23	59
smooth muscle cell	2.79e-10	43	splanchnic layer of lateral plate mesoderm	3.73e-22	83	barrier cell	5.14e-13	58	vascular cord	8.6e-23	59
smooth muscle myoblast	2.79e-10	43	vessel	4.08e-22	68	endothelial cell of vascular tree	1.08e-12	24	splanchnic layer of lateral plate mesoderm	4.85e-22	83
muscle cell	4.38e-09	55	circulatory system	3.16e-19	112	muscle precursor cell	2.53e-11	58	epithelial tube	2.45e-21	117
endothelial cell of vascular tree	5.71e-09	24	artery	8.48e-19	42	myoblast	2.53e-11	58	circulatory system	3.2e-20	112
preadipocyte	1.62e-08	12	arterial blood vessel	8.48e-19	42	muscle stem cell	2.53e-11	58	cardiovascular system	3.35e-20	109
electrically responsive cell	1.5e-07	61	arterial system	8.48e-19	42	blood vessel endothelial cell	6.44e-11	18	artery	1.42e-17	42
electrically active cell	1.5e-07	61	cardiovascular system	4.04e-18	109	embryonic blood vessel endothelial progenitor cell	6.44e-11	18	arterial blood vessel	1.42e-17	42
blood vessel endothelial cell	4.35e-07	18	epithelial tube	5.02e-14	117	muscle cell	2.07e-10	55	arterial system	1.42e-17	42
embryonic blood vessel endothelial progenitor cell	4.35e-07	18	systemic artery	8.63e-14	33	vascular associated smooth muscle cell	2.13e-10	32	unilaminar epithelium	5.01e-14	148
			systemic arterial system	8.63e-14	33	smooth muscle cell	2.44e-10	43	cell layer	1.09e-13	309
			multilaminar epithelium	1.43e-12	83	smooth muscle myoblast	2.44e-10	43	multilaminar epithelium	1.59e-13	83
			dense mesenchyme tissue	3.84e-12	73	electrically responsive cell	9.64e-08	61	epithelial vesicle	2.42e-13	78
			epithelial vesicle	4.18e-12	78	electrically active cell	9.64e-08	61	epithelium	3.58e-13	306
			muscle tissue	7.63e-12	64	preadipocyte	1.37e-07	12	systemic artery	5.14e-13	33
			musculature	7.63e-12	64	endothelial cell of artery	1.78e-07	9	systemic arterial system	5.14e-13	33
			musculature of body	7.63e-12	64				blood vessel endothelium	6.44e-11	18
			somite	7.96e-12	71				endothelium	6.44e-11	18
			presomitic mesoderm	7.96e-12	71				cardiovascular system endothelium	6.44e-11	18
			presumptive segmental plate	7.96e-12	71				somite	1.09e-10	71
			dermomyotome	7.96e-12	71				presomitic mesoderm	1.09e-10	71
			trunk paraxial mesoderm	7.96e-12	71				presumptive segmental plate	1.09e-10	71
			paraxial mesoderm	8.35e-12	72				dermomyotome	1.09e-10	71
			presumptive paraxial mesoderm	8.35e-12	72				trunk paraxial mesoderm	1.09e-10	71
			skeletal muscle tissue	1.35e-11	62				aorta	2.02e-10	21
			striated muscle tissue	1.35e-11	62				aortic system	2.02e-10	21
			myotome	1.35e-11	62				dense mesenchyme tissue	2.11e-10	73
			aorta	1.44e-10	21				paraxial mesoderm	2.96e-10	72
			aortic system	1.44e-10	21				presumptive paraxial mesoderm	2.96e-10	72
			unilaminar epithelium	1.93e-09	148				surface structure	3.4e-10	99
			epithelium	4.48e-09	306				trunk	5.15e-10	199
			surface structure	4.79e-09	99				simple squamous epithelium	5.2e-10	22
			head	5e-09	56				squamous epithelium	6.27e-10	25
			cell layer	6.58e-09	309				skeletal muscle tissue	7.75e-10	62
			anterior region of body	3.19e-08	62				striated muscle tissue	7.75e-10	62
			craniocervical region	3.19e-08	62				myotome	7.75e-10	62
			subdivision of head	4.67e-08	49				mesenchyme	1.25e-09	160
			mesoderm	6.09e-08	315				entire mesenchyme	1.25e-09	160
			mesoderm-derived structure	6.09e-08	315				muscle tissue	1.33e-09	64
			presumptive mesoderm	6.09e-08	315				musculature	1.33e-09	64
			circulatory organ	2.88e-07	27				musculature of body	1.33e-09	64
			trunk mesenchyme	4.22e-07	122				trunk mesenchyme	1.73e-09	122
			blood vessel endothelium	4.35e-07	18				mesoderm	5.53e-09	315
			endothelium	4.35e-07	18				mesoderm-derived structure	5.53e-09	315
			cardiovascular system endothelium	4.35e-07	18				presumptive mesoderm	5.53e-09	315
			mesenchyme	7.97e-07	160				anatomical conduit	2.79e-08	240
			entire mesenchyme	7.97e-07	160				endothelial tube	1.78e-07	9
									arterial system endothelium	1.78e-07	9
									endothelium of artery	1.78e-07	9
									integument	4.43e-07	46
									integumental system	4.43e-07	46

## Sheet: LTBP3
p1@LTBP3						p2@LTBP3						p7@LTBP3									p40@LTBP3
Cell Type			Uber Anatomy			Cell Type			Uber Anatomy			Cell Type			Uber Anatomy			Disease			Cell Type			Uber Anatomy			Disease
Ontology term	p-value	n	Ontology term	p-value	n	Ontology term	p-value	n	Ontology term	p-value	n	Ontology term	p-value	n	Ontology term	p-value	n	Ontology term	p-value	n	Ontology term	p-value	n	Ontology term	p-value	n	Ontology term	p-value	n
fibroblast	7.48e-10	76	anatomical conduit	3.55e-20	240	mesodermal cell	1.66e-07	121	tube	8.89e-20	192	endo-epithelial cell	8.38e-11	42	internal reproductive organ	4.29e-08	25	thoracic cancer	9.53e-07	4	peptide hormone secreting cell	4.1e-23	1	hepatopancreatic ampulla	2.62e-23	1	somatostatinoma	4.1e-23	1
			adult organism	1.12e-19	114				anatomical conduit	2.96e-17	240	B cell	2.18e-09	14	excretory system	8.16e-08	48	breast cancer	9.53e-07	4	enteroendocrine cell	4.1e-23	1	extrahepatic bile duct	2.62e-23	1	tubular adenocarcinoma	2.32e-12	2
			cell layer	1.07e-18	309				cell layer	3.3e-17	309	epithelial cell	2.98e-09	253	urinary system structure	2.49e-07	47				type D enteroendocrine cell	4.1e-23	1	common bile duct	2.62e-23	1	lymphoma	7.4e-10	10
			epithelium	2.33e-18	306				epithelium	7.52e-17	306				extraembryonic membrane	3.71e-07	14				somatostatin secreting cell	4.1e-23	1	duodenal papilla	2.62e-23	1	gastrointestinal system cancer	2.68e-07	14
			tube	3.98e-18	192				epithelial tube	4.05e-15	117				membranous layer	3.71e-07	14				pancreatic D cell	4.1e-23	1	small intestine	1.77e-18	4	lung small cell carcinoma	6.5e-07	4
			structure with developmental contribution from neural crest	2.14e-16	132				trunk	3.24e-11	199										progenitor cell of endocrine pancreas	4.1e-23	1	duodenum	1.12e-08	2
			neural plate	1.15e-14	82				circulatory system	5.13e-11	112													thymus	8.61e-07	4
			presumptive neural plate	1.15e-14	82				cardiovascular system	7.49e-11	109													hemolymphoid system gland	8.61e-07	4
			neurectoderm	9.57e-14	86				neurectoderm	1.01e-10	86													thymic region	8.61e-07	4
			mesenchyme	5.22e-12	160				mesenchyme	2.66e-10	160													pharyngeal gland	8.61e-07	4
			entire mesenchyme	5.22e-12	160				entire mesenchyme	2.66e-10	160													thymus primordium	8.61e-07	4
			neural tube	4.58e-11	56				structure with developmental contribution from neural crest	8.32e-10	132
			neural rod	4.58e-11	56				neural plate	1.27e-09	82
			future spinal cord	4.58e-11	56				presumptive neural plate	1.27e-09	82
			neural keel	4.58e-11	56				vasculature	3.56e-09	78
			regional part of nervous system	5.74e-10	53				vascular system	3.56e-09	78
			regional part of brain	5.74e-10	53				splanchnic layer of lateral plate mesoderm	1.5e-08	83
			epithelial tube	7.29e-10	117				pigment epithelium of eye	1.62e-08	11
			ecto-epithelium	1.08e-09	104				unilaminar epithelium	3.68e-08	148
			brain	2.39e-09	68				compound organ	8.71e-08	68
			future brain	2.39e-09	68				vessel	2.94e-07	68
			compound organ	1.02e-08	68				epithelial tube open at both ends	4.48e-07	59
			trunk	1.24e-08	199				blood vessel	4.48e-07	59
			central nervous system	1.42e-08	81				blood vasculature	4.48e-07	59
			pre-chordal neural plate	1.65e-08	61				vascular cord	4.48e-07	59
			trunk mesenchyme	3.86e-08	122				subdivision of trunk	5.96e-07	112
			ectoderm-derived structure	4.34e-08	171				abdominal segment of trunk	7.71e-07	60
			ectoderm	4.34e-08	171				abdomen	7.71e-07	60
			presumptive ectoderm	4.34e-08	171				nervous system	7.94e-07	89
			splanchnic layer of lateral plate mesoderm	4.92e-08	83				trunk mesenchyme	8.86e-07	122
			vasculature	1.65e-07	78				adult organism	9.79e-07	114
			vascular system	1.65e-07	78
			muscle tissue	3.29e-07	64
			musculature	3.29e-07	64
			musculature of body	3.29e-07	64
			nervous system	3.69e-07	89
			circulatory system	4.52e-07	112
			skeletal muscle tissue	7.25e-07	62
			striated muscle tissue	7.25e-07	62
			myotome	7.25e-07	62
			regional part of forebrain	7.67e-07	41
			forebrain	7.67e-07	41
			anterior neural tube	7.67e-07	41
			future forebrain	7.67e-07	41

## Sheet: LTBP4
p1@LTBP4			p2@LTBP4						p3@LTBP4						p4@LTBP4						p5@LTBP4
Uber Anatomy			Cell Type			Uber Anatomy			Cell Type			Uber Anatomy			Cell Type			Uber Anatomy			Cell Type			Uber Anatomy			Disease
Ontology term	p-value	n	Ontology term	p-value	n	Ontology term	p-value	n	Ontology term	p-value	n	Ontology term	p-value	n	Ontology term	p-value	n	Ontology term	p-value	n	Ontology term	p-value	n	Ontology term	p-value	n	Ontology term	p-value	n
adult organism	1.46e-25	114	fibroblast	7.37e-14	76	surface structure	6.86e-14	99	mature alpha-beta T cell	1.21e-08	18	surface structure	5.43e-10	99	electrically responsive cell	1.24e-12	61	mesenchyme	3.04e-20	160	hematopoietic cell	4.57e-15	177	hemolymphoid system	1.77e-08	108	leukemia	2.85e-08	39
organ system subdivision	1.33e-14	223	muscle cell	8.75e-11	55	epithelial vesicle	2.53e-09	78	alpha-beta T cell	1.21e-08	18	subdivision of head	2.61e-08	49	electrically active cell	1.24e-12	61	entire mesenchyme	3.04e-20	160	hematopoietic stem cell	1.72e-14	168	skeletal element	1.84e-08	90	myeloid leukemia	3.69e-08	31
endoderm-derived structure	4.08e-14	160	smooth muscle cell	8.89e-11	43	multilaminar epithelium	3.4e-09	83	immature T cell	1.21e-08	18	skin of body	4.06e-08	41	muscle cell	2.92e-11	55	unilaminar epithelium	5.99e-13	148	hematopoietic oligopotent progenitor cell	5.44e-13	161	immune system	2.44e-08	93
endoderm	4.08e-14	160	smooth muscle myoblast	8.89e-11	43	somite	1.01e-08	71	mature T cell	1.21e-08	18	anterior region of body	7.37e-08	62	mesodermal cell	1.24e-10	121	cell layer	8.47e-13	309	hematopoietic multipotent progenitor cell	5.44e-13	161	hematopoietic system	3.79e-08	98
presumptive endoderm	4.08e-14	160	muscle precursor cell	8.23e-09	58	presomitic mesoderm	1.01e-08	71	immature alpha-beta T cell	1.21e-08	18	craniocervical region	7.37e-08	62	smooth muscle cell	5.16e-10	43	epithelium	1.7e-12	306	myeloid cell	1.77e-11	108	blood island	3.79e-08	98
digestive system	1.05e-11	145	myoblast	8.23e-09	58	presumptive segmental plate	1.01e-08	71	endo-epithelial cell	3.05e-08	42	head	1.14e-07	56	smooth muscle myoblast	5.16e-10	43	trunk	1.78e-12	199	common myeloid progenitor	1.77e-11	108	bone marrow	4.7e-08	76
digestive tract	1.05e-11	145	muscle stem cell	8.23e-09	58	dermomyotome	1.01e-08	71				mouth	2.9e-07	29	muscle precursor cell	8.25e-10	58	epithelial tube	4.59e-12	117	leukocyte	7.94e-10	136	bone	5.54e-08	82
primitive gut	1.05e-11	145	electrically responsive cell	3.47e-08	61	trunk paraxial mesoderm	1.01e-08	71				stomodeum	2.9e-07	29	myoblast	8.25e-10	58	trunk mesenchyme	3.75e-11	122	hematopoietic lineage restricted progenitor cell	1.82e-08	120	skeletal system	2.96e-07	100
subdivision of digestive tract	2.31e-11	118	electrically active cell	3.47e-08	61	dense mesenchyme tissue	2.33e-08	73							muscle stem cell	8.25e-10	58	vasculature	5.9e-11	78	nongranular leukocyte	2.04e-08	115
ectoderm-derived structure	1.47e-08	171				paraxial mesoderm	3.32e-08	72							embryonic cell	1.61e-08	250	vascular system	5.9e-11	78	granulocyte monocyte progenitor cell	4.29e-08	67
ectoderm	1.47e-08	171				presumptive paraxial mesoderm	3.32e-08	72							kidney tubule cell	2.83e-07	10	epithelial vesicle	6.08e-11	78	myeloid lineage restricted progenitor cell	3.88e-07	66
presumptive ectoderm	1.47e-08	171				subdivision of head	3.63e-08	49							epithelial cell of renal tubule	2.83e-07	10	embryo	2.01e-10	592	macrophage dendritic cell progenitor	9.16e-07	61
embryonic structure	1.66e-08	564				muscle tissue	6.27e-08	64							kidney cell	8.1e-07	17	muscle tissue	2.69e-10	64
anatomical conduit	2.63e-08	240				musculature	6.27e-08	64							kidney epithelial cell	8.1e-07	17	musculature	2.69e-10	64
orifice	2.73e-08	36				musculature of body	6.27e-08	64										musculature of body	2.69e-10	64
epithelium	4.17e-08	306				head	9.95e-08	56										multilaminar epithelium	3.19e-10	83
germ layer	5.79e-08	560				skeletal muscle tissue	1.75e-07	62										skeletal muscle tissue	3.55e-10	62
germ layer / neural crest	5.79e-08	560				striated muscle tissue	1.75e-07	62										striated muscle tissue	3.55e-10	62
embryonic tissue	5.79e-08	560				myotome	1.75e-07	62										myotome	3.55e-10	62
presumptive structure	5.79e-08	560				anterior region of body	2.92e-07	62										dense mesenchyme tissue	4.39e-10	73
germ layer / neural crest derived structure	5.79e-08	560				craniocervical region	2.92e-07	62										somite	4.58e-10	71
epiblast	5.79e-08	560				smooth muscle tissue	4.37e-07	15										presomitic mesoderm	4.58e-10	71
cell layer	1.44e-07	309				integument	7.48e-07	46										presumptive segmental plate	4.58e-10	71
respiratory system	2.87e-07	74				integumental system	7.48e-07	46										dermomyotome	4.58e-10	71
						trunk mesenchyme	8.01e-07	122										trunk paraxial mesoderm	4.58e-10	71
																		paraxial mesoderm	1.14e-09	72
																		presumptive paraxial mesoderm	1.14e-09	72
																		epithelial tube open at both ends	2.06e-09	59
																		blood vessel	2.06e-09	59
																		blood vasculature	2.06e-09	59
																		vascular cord	2.06e-09	59
																		excretory system	2.79e-08	48
																		cardiovascular system	3.24e-08	109
																		urinary system structure	3.42e-08	47
																		compound organ	5.14e-08	68
																		vessel	6.91e-08	68
																		circulatory system	9.26e-08	112
																		artery	9.66e-08	42
																		arterial blood vessel	9.66e-08	42
																		arterial system	9.66e-08	42
																		splanchnic layer of lateral plate mesoderm	1.25e-07	83
																		developing anatomical structure	1.36e-07	581
																		kidney	1.94e-07	26
																		kidney mesenchyme	1.94e-07	26
																		upper urinary tract	1.94e-07	26
																		kidney rudiment	1.94e-07	26
																		kidney field	1.94e-07	26
																		nephron tubule epithelium	2.83e-07	10
																		trunk organ	3.23e-07	101
																		pigment epithelium of eye	5.45e-07	11
																		eye	7.62e-07	21
																		visual system	7.62e-07	21
																		cavitated compound organ	8.98e-07	31
